# Supplementary material for: Integration of Copper Toxicity Mechanisms in Raphidocelis subcapitata: Advancing Insights at Environmentally Relevant Concentrations
Source: Toxics. 2024 Dec 13;12(12):905. doi: 10.3390/toxics12120905 (PMC11728569; doi:10.3390/toxics12120905)
Supplement: Supplementary file 1 [file toxics-12-00905-s001.zip]

Archive with 1 entries (1 files):
- toxics-3352927-supplementary.pdf
